# Supplementary material for: Pentose phosphate pathway inhibition metabolically reprograms CD8+ T cells and disrupts CNS autoimmunity
Source: JCI Insight. 2025 Jun 10;10(14):e184240. doi: 10.1172/jci.insight.184240 (PMC12288970; doi:10.1172/jci.insight.184240)
Supplement: Supporting data values [file jciinsight-10-184240-s151.xlsx]

## Sheet: Figure 1A
Time	UNT											CD3/28											AICAR											MET											6AN
1.31082	2.86993	3.82162	3.12468	3.43153	3.10209	3.27301	4.34263	4.54439	3.78985	3.96399	3.03181	18.0711	20.3411	19.6473	20.8059	21.1646	16.878	19.1112	21.4117	21.0963	19.5867	18.8361	7.66328	8.82574	8.72972	9.81139	8.7529	8.48512	8.49321	10.3952	9.43449	10.5101	9.38399	2.99278	4.23264	4.61502	5.46084	5.15666	5.00767	3.54831	4.42776	3.84745	5.10938	4.36661	2.5195	1.4664	0.333684	1.169	-1.08147
10.811	2.72706	3.87498	3.15399	3.54914	3.05851	2.87025	3.72809	4.16875	3.65868	3.29436	3.11509	17.5507	19.9255	19.2529	20.2824	20.945	15.0728	18.5164	21.2977	19.8565	18.7825	18.1773	7.06801	8.03915	7.49588	9.33397	8.03796	7.69352	8.14177	9.97865	9.0976	9.30937	8.47415	2.27991	3.67173	3.98453	4.65388	4.56292	3.92055	2.72655	4.2472	3.60893	4.30759	4.24529	2.20757	1.18731	0.814388	0.773976	-0.1071
20.3044	2.8034	3.33548	2.90073	3.57192	2.73069	3.10502	3.62553	3.76997	2.96288	3.02568	2.8642	17.399	19.292	19.3564	19.9148	20.5418	15.1733	18.3376	21.0086	19.3047	18.452	18.4268	6.99896	8.03276	7.34971	8.90124	7.72201	7.11078	8.05465	9.35358	8.87315	8.96705	8.28785	2.44393	3.48043	3.56711	4.39362	4.08129	3.62316	2.38803	3.47454	0.418528	3.9117	3.60674	2.01231	1.0424	0.946155	0.968761	-0.41638
29.9161	3.94956	5.61756	5.26813	5.87732	4.38373	5.1615	6.13944	6.58266	5.80662	5.91755	4.71496	52.6795	73.0196	65.0022	59.1352	79.9592	68.6593	78.3601	71	67.5334	64.3784	68.2554	31.7228	28.4399	20.963	33.3174	27.4039	29.8945	29.9589	32.9954	30.9844	37.9553	28.953	20.9091	26.8012	28.6673	31.9389	31.3786	29.7617	22.4152	30.7898	27.3098	37.2538	36.7419	2.08064	1.61442	1.44768	1.47062	0.053619
39.4181	4.16606	6.01849	4.88187	6.09836	4.65407	5.455	6.44466	6.61048	5.82159	6.45777	5.00697	52.9473	72.4663	65.1968	60.6732	78.1358	69.7596	78.2018	69.1853	66.8614	66.2852	67.1736	32.8828	29.4736	22.9007	34.6957	29.5676	32.2116	30.5595	34.2782	31.0611	39.4304	31.5666	21.8994	27.6947	29.6839	33.0996	31.6288	31.4131	24.4509	32.4835	29.3461	39.0147	40.503	2.31388	1.57658	1.09875	1.18371	0.921065
48.9191	3.90668	5.72167	5.22082	6.41283	4.50858	5.20786	6.04581	6.1539	5.43796	5.98202	5.22157	53.9128	70.9441	65.3929	61.6006	77.5214	69.5276	78.1468	68.9493	67.1051	67.4007	66.7199	33.6203	29.9552	24.3668	34.7721	30.4578	32.5911	30.6284	34.3808	29.9719	40.7806	31.3749	21.8423	27.7006	30.1024	33.6399	31.2064	31.6079	24.6099	33.8003	30.3518	39.4171	41.6555	1.94235	1.49462	1.91619	1.41595	1.20317
58.5276	3.68736	5.40912	5.16341	6.26672	4.61015	4.48982	5.80056	5.93891	5.07322	5.04451	4.98665	61.6283	87.8915	49.8674	71.075	76.0829	83.654	81.5548	84.9911	65.7081	87.433	92.5054	41.9731	36.5632	25.0061	33.8276	40.6179	40.6902	34.259	44.9161	34.7872	50.9942	44.5696	21.3958	27.6183	30.8576	34.5846	34.279	34.4159	24.7764	32.8167	32.7979	38.1509	40.3792	2.009	1.40384	1.34932	0.6906	-0.00976
68.0336	4.44557	6.07395	5.79081	6.73125	5.35295	5.6715	6.57654	7.26807	6.04172	6.55353	6.2025	62.2659	87.5493	51.6279	72.9909	78.3784	85.9763	83.7188	84.5301	67.0083	89.6856	90.4598	43.6499	37.6415	27.6428	34.8147	43.6984	43.4221	35.6063	45.8607	35.6043	52.798	46.8496	21.2976	28.4261	31.0282	34.4209	33.5208	34.4088	24.5642	32.5862	32.1269	38.0045	40.3522	1.87682	1.03849	0.752343	0.709704	-0.58786
77.5339	4.75522	6.38313	6.35893	6.98811	5.31728	6.199	6.71959	7.68911	7.07864	7.03291	6.78926	62.7924	86.9856	51.6394	73.204	79.181	86.3012	83.3739	83.7723	66.8515	89.662	89.1976	43.5053	37.5576	28.0672	34.6076	43.9571	44.2206	35.6605	46.0901	35.1425	53.4321	47.4361	21.1196	28.5057	30.517	34.3511	33.3067	33.9522	24.1737	31.31	30.9167	37.022	39.2741	1.95528	1.4132	0.80481	0.388291	-0.39104
87.1394	1.11418	1.93913	1.82605	2.12245	0.95295	2.28822	1.64149	2.85413	2.12784	2.63563	2.08165	24.581	17.5105	28.6309	25.6137	28.5135	19.9865	25.0288	22.3349	32.8049	20.9197	18.684	13.0824	12.0684	9.40677	13.482	8.33148	9.55468	8.55949	7.25833	8.93034	7.14178	7.53336	6.06911	27.6929	6.5376	5.73847	7.13065	4.40042	5.35084	6.69557	6.68996	9.54791	8.61122	1.37496	1.13642	1.14972	0.61335	0.677079
96.6446	2.17936	2.21467	1.89328	2.26127	1.23419	2.1723	1.70329	3.05534	2.07307	2.26899	2.38951	19.5627	14.5193	23.1768	21.0679	23.2374	16.6163	20.6534	17.7286	25.6776	17.8136	15.7895	10.8277	10.2109	8.38861	11.3707	7.486	9.23513	7.56878	6.92465	7.82867	6.80417	6.82412	3.99727	27.7111	4.98117	4.39041	4.67643	3.72117	3.86996	4.94933	4.83108	6.6614	6.3915	1.14007	1.12682	1.18664	0.918972	0.450462
106.15	1.5818	2.09334	2.09182	2.03874	1.41268	2.12553	1.56083	2.63555	2.17786	2.60155	2.66914	18.3589	13.0535	21.3752	19.9616	21.3819	15.6257	19.0538	16.4668	23.8238	16.9992	14.6818	10.0593	9.14181	7.49344	10.5221	7.60055	8.68157	7.20077	6.27528	7.6716	6.70904	6.73716	3.58065	27.0364	3.95162	3.86065	4.23919	3.21095	3.36256	4.28947	4.06503	5.18617	4.92706	1.5461	1.05895	0.978512	0.666066	0.746812
[truncated: 17 more columns]

## Sheet: Figure 1B
UNT	CD3/28	AICAR	MET	6AN	PolyD
1.95183	45.3935	36.651	19.4555	0.50719	7.92587
3.04765	68.5996	29.6087	25.0252	0.572021	7.43656
3.45819	46.0365	20.7175	27.4611	0.97004	5.48501
3.41619	53.2892	25.9135	30.191	0.501856	5.67743
2.62226	59.4174	36.2351	30.1977	1.61955	4.21024
3.09398	71.128	37.1098	30.7927	0.72951	7.92978
3.09406	65.3812	27.6058	22.3884	0.594158	8.60228
3.91914	63.9825	36.7365	30.3257	0.600532	6.96417
4.11575	48.2287	26.7311	32.3794	2.89375	8.34679
4.00723	71.2337	44.4651	35.5054	0.952458	4.85491
3.92506	74.0786	39.1482	38.0488	1.07489	5.47521

## Sheet: Figure 1C
UNT	CD3/28	6AN	PolyD
35.5	55.6	19.4	27.2
36.7	56.5	18	17.7
34	59.5	17.8	18.7

## Sheet: Figure 1D
G6P	m0			m1			m2
UNT	29.8	34.8	36.5	5.8	6.2	8.4	64.4	59	55.1
ACT	24	18.7	20	2.7	7.6	3.8	73.2	73.7	76.2
ACT+6AN	52.5	26.7	65.7	4.8	3.9	9.2	42.7	69.5	25.2
R5P	m0			m1			m2
UNT	70.178	62.473	62.8265	8.23474	10.5143	10.8447	21.5873	27.0127	26.3288
ACT	45.2496	44.8606	42.9498	29.5308	30.9815	32.7837	25.2196	24.1579	24.2666
ACT+6AN	82.7006	83.6077	65.0426	4.63609	5.37094	14.1064	12.6634	11.0213	20.851
S7P	m0			m1			m2
UNT	67.9939	65.1275	69.5442	13.4738	13.9464	11.7377	18.5323	20.9261	18.7181
ACT	47.2349	41.2987	42.5565	26.3706	30.7282	29.3095	26.3945	27.9731	28.134
ACT+6AN	72.7812	72.5791	69.6019	8.5236	10.1784	9.99658	18.6952	17.2424	20.4015
F6P	m0			m1			m2
UNT	47.6726	39.8134	38.549	13.16	12.5044	11.7461	39.1675	47.6822	49.7049
ACT	26.072	26.0377	26.3659	25.0527	25.9634	26.1187	48.8753	47.9989	47.5154
ACT+6AN	43.1071	51.0055	57.6662	7.36903	8.44647	8.9346	49.5238	40.548	33.3992
Ru5P	m0			m1			m2
UNT	90.4435	91.1055	91.2648	7.48625	7.3109	7.3779	2.07026	1.58365	1.35734
ACT	65.4306	62.9283	66.2666	28.6051	28.5285	28.8491	5.96434	8.54324	4.88424
ACT+6AN	90.7605	90.5333	88.6996	5.92725	6.42136	4.96297	3.31222	3.0453	6.33747
G3P	m0			m1			m2
UNT	95.8741	95.1332	95.3281	4.12587	4.86682	4.67188	0	0	0
ACT	94.3482	93.3415	94.0987	5.65177	6.65847	5.90126	0	0	0
ACT+6AN	96.6177	100	100	3.38234	0	0	0	0	0
X5P	m0			m1			m2
UNT	87.8548	88.3071	88.4563	12.1452	11.6929	11.5437	0	0	0
ACT	62.2309	61.243	62.1527	37.7691	38.757	37.8473	0	0	0
ACT+6AN	92.7013	93.8112	92.4721	7.29872	6.18879	7.52789	0	0	0
DHAP	m0			m1			m2
UNT	96.1271	95.8275	95.5052	3.87293	4.17251	4.49477	0	0	0
ACT	93.1624	93.1796	94.0497	6.83759	6.82044	5.95028	0	0	0
ACT+6AN	96.3739	96.8927	96.9202	3.62609	3.10729	3.07975	0	0	0
6PG	m0			m1			m2
UNT	95.411	96.0882	95.0853	4.58897	3.91176	4.91472	0	0	0
ACT	93.4065	90.8731	90.1498	6.59354	9.1269	9.85016	0	0	0
ACT+6AN	92.0669	91.7724	92.0304	7.93308	8.2276	7.96958	0	0	0
2PG	m0			m1			m2
UNT	93.5829	94.3585	94.5702	6.41712	5.64153	5.42981	0	0	0
ACT	91.6382	91.4676	92.8879	8.36177	8.53236	7.11209	0	0	0
ACT+6AN	95.8263	94.6225	93.2625	4.1737	5.37748	6.73752	0	0	0
lactate	m0			m1			m2			m3
UNT	71.051	74.8494	72.4282	1.36691	0.914942	1.39066	24.7347	21.6886	23.5103	2.84738	2.5471	2.67077
ACT	65.0838	66.5981	65.3949	2.52697	2.13965	2.47283	29.328	28.264	29.2309	3.06124	2.9983	2.90135
ACT+6AN	81.6438	78.5628	82.3251	0.72833	0.66772	0.608758	15.6354	18.6506	15.3367	1.99246	2.1188	1.72946

## Sheet: Figure 1E
							amount		G6P-m1	G6P-m2	R5P-m1	R5P-m2	S7P-m1	S7P-m2	F6P-m1	F6P-m2	Ru5P-m1
ms ID	ID on vial	timepoint	study date	gender	type	species	cells/vial	grouping	mpe	mpe	mpe	mpe	mpe	mpe	mpe	mpe	mpe
ms9666-1	UT 1	4 hours	2024-11-27	F	cells	mouse	50M	UT	5.81019	64.4202	8.23474	21.5873	13.4738	18.5323	13.16	39.1675	7.48625
ms9666-2	UT 2	4 hours	2024-11-27	F	cells	mouse	50M	UT	6.22374	59.0117	10.5143	27.0127	13.9464	20.9261	12.5044	47.6822	7.3109
ms9666-3	UT 3	4 hours	2024-11-27	F	cells	mouse	50M	UT	8.38603	55.1127	10.8447	26.3288	11.7377	18.7181	11.7461	49.7049	7.3779
ms9666-4	A 1	4 hours	2024-11-27	F	cells	mouse	50M	Activated	2.73717	73.2331	29.5307	25.2196	26.3706	26.3945	25.0527	48.8753	28.6051
ms9666-5	A 2	4 hours	2024-11-27	F	cells	mouse	50M	Activated	7.5874	73.7051	30.9815	24.1579	30.7282	27.9731	25.9634	47.9989	28.5285
ms9666-6	A 3	4 hours	2024-11-27	F	cells	mouse	50M	Activated	3.84777	76.1542	32.7837	24.2666	29.3095	28.134	26.1187	47.5154	28.8491
ms9666-7	A + 6-AN 1	4 hours	2024-11-27	F	cells	mouse	50M	Activated+treated	4.79094	42.6705	4.63609	12.6634	8.5236	18.6952	7.36903	49.5238	5.92725
ms9666-8	A + 6-AN 2	4 hours	2024-11-27	F	cells	mouse	50M	Activated+treated	3.86902	69.4798	5.37094	11.0213	10.1784	17.2424	8.44647	40.548	6.42136
ms9666-9	A + 6-AN 3	4 hours	2024-11-27	F	cells	mouse	50M	Activated+treated	9.15346	25.1778	14.1064	20.851	9.99658	20.4015	8.9346	33.3992	4.96297
standard									5.9009	1.09079	4.93198	0.822216	7.11791	1.07286	5.96046	1.09772	6.10696
	abreviation	compound name
	G6P	D-Glucose 6-phosphate
	R5P	D-Ribose 5-phosphate						G6P	UNT			ACT			ACT+6AN
	S7P	D-Sedoheptulose-7-phosphate						m0	29.7696	34.7645	36.5012	24.0298	18.7075	19.998	52.5385	26.6512	65.6688
	F6P	D-Fructose 6-phosphate						m1	5.81019	6.22374	8.38603	2.73717	7.5874	3.84777	4.79094	3.86902	9.15346
	Ru5P	D-Ribulose-5-phosphate						m2	64.4202	59.0117	55.1127	73.2331	73.7051	76.1542	42.6705	69.4798	25.1778
	G3P	DL-Glyceraldehyde 3-phosphate
	X5P	D-Xylulose-5-phosphate
	DHAP	Dihydroxyacetone phosphate						R5P	UNT			ACT			ACT+6AN
	6PG	6-phosphogluconate						m0	70.178	62.473	62.8265	45.2496	44.8606	42.9498	82.7006	83.6077	65.0426
	2PG	2-Phosphoglycerate						m1	8.23474	10.5143	10.8447	29.5307	30.9815	32.7837	4.63609	5.37094	14.1064
								m2	21.5873	27.0127	26.3288	25.2196	24.1579	24.2666	12.6634	11.0213	20.851
								S7P	UNT			ACT			ACT+6AN
								m0	67.9939	65.1275	69.5442	47.2349	41.2987	42.5565	72.7812	72.5791	69.6019
								m1	13.4738	13.9464	11.7377	26.3706	30.7282	29.3095	8.5236	10.1784	9.99658
PCA								m2	18.5323	20.9261	18.7181	26.3945	27.9731	28.134	18.6952	17.2424	20.4015
UNT	ACT	ACT+6AN
1.80878	2.7919	1.529
1.38668	2.4613	1.17931						F6P	UNT			ACT			ACT+6AN
1.93358	2.74254	1.30582						m0	47.6726	39.8134	38.549	26.0719	26.0377	26.3659	43.1071	51.0055	57.6662
								m1	13.16	12.5044	11.7461	25.0527	25.9634	26.1187	7.36903	8.44647	8.9346
								m2	39.1675	47.6822	49.7049	48.8753	47.9989	47.5154	49.5238	40.548	33.3992
								Ru5P	UNT			ACT			ACT+6AN
								m0	90.4435	91.1055	91.2648	65.4306	62.9283	66.2666	90.7605	90.5333	88.6996
								m1	7.48625	7.3109	7.3779	28.6051	28.5285	28.8491	5.92725	6.42136	4.96297
								m2	2.07026	1.58365	1.35734	5.96434	8.54324	4.88424	3.31222	3.0453	6.33747
								G3P	UNT			ACT			ACT+6AN
								m0	95.8741	95.1332	95.3281	94.3482	93.3415	94.0987	96.6177	100	100
								m1	4.12587	4.86682	4.67188	5.65177	6.65847	5.90126	3.38234	0	0
								m2	0	0	0	0	0	0	0	0	0
								X5P	UNT			ACT			ACT+6AN
								m0	87.8548	88.3071	88.4563	62.2309	61.243	62.1527	92.7013	93.8112	92.4721
								m1	12.1452	11.6929	11.5437	37.7691	38.757	37.8473	7.29872	6.18879	7.52788
								m2	0	0	0	0	0	0	0	0	0
								DHAP	UNT			ACT			ACT+6AN
								m0	96.1271	95.8275	95.5052	93.1624	93.1796	94.0497	96.3739	96.8927	96.9203
								m1	3.87293	4.17251	4.49477	6.83759	6.82044	5.95028	3.62609	3.10729	3.07975
								m2	0	0	0	0	0	0	0	0	0
								6PG	UNT			ACT			ACT+6AN
								m0	95.411	96.0882	95.0853	93.4065	90.8731	90.1498	92.0669	91.7724	92.0304
								m1	4.58897	3.91176	4.91472	6.59354	9.1269	9.85016	7.93308	8.2276	7.96958
								m2	0	0	0	0	0	0	0	0	0
								2PG	UNT			ACT			ACT+6AN
								m0	93.5829	94.3585	94.5702	91.6382	91.4676	92.8879	95.8263	94.6225	93.2625
								m1	6.41712	5.64153	5.42981	8.36177	8.53236	7.11209	4.1737	5.37748	6.73752
								m2	0	0	0	0	0	0	0	0	0
								lactate	UNT			ACT			ACT+6AN
								m0	71.051	74.8494	72.4282	65.0838	66.5981	65.3949	81.6438	78.5628	82.325
								m1	1.36691	0.914942	1.39066	2.52697	2.13965	2.47283	0.728329	0.667723	0.608758
								m2	24.7347	21.6886	23.5103	29.328	28.264	29.2309	15.6354	18.6506	15.3367
								m3	2.84738	2.5471	2.67077	3.06124	2.9983	2.90135	1.99246	2.1188	1.72946

## Sheet: Figure 2A
0hr	3hr	6hr	12hr	24hr	36hr	48hr	72hr
130.494	45.031	118.089	139.783	377.381	255.068	343.434	255.985
77.328	46.4671	77.3891	142.105	309.976	238.049	300.687	263.593
92.1778	47.1393	103.055	103.575	294.79	249.263	272.332	236.002

## Sheet: Figure 2B
UNT	CD3/28	6AN 1uM	6AN 10uM	6AN 100uM
103.091	364.2	358.418	180.709	13.6364
96.2727	368.727	335.945	195	14.3454
100.636	365.127	325.364	185.018	12.1091

## Sheet: Figure 2C
0hr	6hr	12hr	24hr	48hr	72hr
0.337903	0.379752	0.802561	4.44146	3.82386	3.0037
0.41418	0.419455	0.899312	5.00016	4.37053	3.53164
0.620662	0.626504	0.870115	5.6722	4.09312	3.5761

## Sheet: Figure 2D
B6	CUP 8wk	EAE d16
78.921	90.7043	144.937
102.847	100.597	138.113
94.1131	82.0799	142.368
124.119	80.132	133.333
74.265	102.348	149.005
92.3336	107.677	180.87
133.401	140.032	208.646

## Sheet: Figure 2E
EAE d16 Splenocytes	EAE d16 BILS	LPS 24hr Splenocytes	LPS 24hr BILS
2.42782	1.27185	4.29314	0.210585
3.1421	2.10899	4.9292	0.141129
3.66222	2.23069	5.44887	0.266482
2.82892	2.91827
3.10055	3.03992
2.55736	3.23773

[truncated: 32 more sheets: Figure 2F, Figure 3A, Figure 3B, Figure 3C, Figure 3E, Figure 3F, Figure 4A, Figure 4C, Figure 5A, Figure 5B, Figure 5C, Figure 5D, Figure 5E, Figure 5F, Figure 5G, Figure 5H, Figure 5I, Figure 6F, Figure 6G, Figure 6H …]
